# Supplementary material for: MicroRNA Let-7f-5p Promotes Bone Marrow Mesenchymal Stem Cells Survival by Targeting Caspase-3 in Alzheimer Disease Model
Source: Front Neurosci. 2018 May 22;12:333. doi: 10.3389/fnins.2018.00333 (PMC5972183; doi:10.3389/fnins.2018.00333)
Supplement: Supplementary file 1 [file Presentation_1.ZIP]

Archive with 7 entries (7 files):
- 1.1.jpg
- 1.2.jpg
- 1.3.jpg
- 2.1.jpg
- 2.2.jpg
- 2.3.jpg
- WB gel.jpg
